# Supplementary material for: Appropriate whole genome amplification and pathogenic loci detection can improve the accuracy of preimplantation genetic diagnosis for deletional α-thalassemia
Source: Front Endocrinol (Lausanne). 2024 Mar 8;14:1176063. doi: 10.3389/fendo.2023.1176063 (PMC10957767; doi:10.3389/fendo.2023.1176063)
Supplement: Supplementary Table 1 — The primers sequence. [file Table_1.xlsx]

## Sheet: Sheet5
Family	Female age (year)	Female genotype	Male genotype	Embryo number	Embryonic genotype	Embryonic CNV	Embryonic stage	WGA method	valid SNP loci (Within 1M)	ADO	SNP detection successful	The results of SNP and mutation sites were consistent	Clinical outcome	raw_reads	high_quality_rate(%)	mapping_rate(%)	duplication_rate(%)	coverage_of_genome(%)	valid_reads	valid_reads_GC_content(%)	valid_reads_rate(%)	CV(1000K_bin_size)
1	34	--SEA/αα	--SEA/αα	TY-1	--SEA/αα	46,XN	D6	MDA	15	0	Yes	Yes		8,629,334	78.79	98.54	3.76	6.54	7909611	42.57	65.43	0.08
2	41	--SEA/αα	--SEA/αα	ZQH-1	--SEA/αα	47, XN, +13q(q12.11q12.3,~11Mb,×3,mos,~33%), +13q(q12.3q21.2,~31Mb,×3,mos,~50%), +13q(q21.2q34,~50Mb,×3,mos,~33%), +22(×3)	D5	MDA	23	0.0476	Yes	Yes		4,145,150	99.44	98.93	3.31	8.14	3,600,783	38.25	86.87	0.07
				ZQH-2	Did not carry paternal mutation (Deletion of maternal chromosome 16)	44, XN, +9p(pterp13.2,~39Mb,×3,mos,~70%), +9q(q21.11q34.13,~65Mb,×3,mos,~61%), -14q(q11.1q11.2,~1.4Mb,×1,mos,~44%), -16(×1), -19(×1)	D7	MDA	23	0	Yes	Yes		2,931,016	99.44	98.98	3.02	5.77	2,550,431	38.35	87.02	0.07
				ZQH-3	αα/αα	45, XN, +11p(p15.4p14.1,~28Mb,×3), +18p(×3,mos,~63%), +18q(×3,mos,~70%), -19(×1), +20(×3), -21q(q11.2q22.2,~27Mb,×1)	D7	MDA	23	0	Yes	Yes		3,632,967	99.41	98.98	3.21	7.14	3,164,737	38.21	87.11	0.09
3	29	--SEA/αWSα	--SEA/αα	NJL-1	--SEA/ααWS	46,XN	D5	MDA	27	0.0196	Yes	​The amplification of the external primers in the depleted region failed.		7,479,362	85.61	93.17	5.38	8.67	4,906,729	44.10	65.60	0.05
				NJL-2	αWSα/αα	46,XN	D5	MDA	28	0.102	Yes	​The amplification of the external primers in the depleted region failed.	successful delivery	5,151,058	86.24	91.61	4.91	5.94	3,361,613	43.55	65.26	0.05
				NJL-3	--SEA/ααWS	46,XN	D5	MDA	27	0.03	Yes	​The amplification of the external primers in the depleted region failed.		5,858,949	85.05	92.88	4.82	6.75	3,823,442	44.60	65.26	0.06
				NJL-4	--SEA/--SEA	46,XN	D5	MDA	24	0.0632	Yes	abnormal		5,458,396	85.18	92.03	4.31	6.27	3,562,823	43.48	65.27	0.07
				NJL-5	--SEA/--SEA	46,XN	D5	MDA	24	0.0417	Yes	abnormal		5,868,116	84.75	91.82	5.36	6.62	3,763,774	43.96	64.14	0.06
				NJL-6	--SEA/ααWS	46,XN	D5	MDA	27	0.0408	Yes	​The amplification of the external primers in the depleted region failed.		4,586,242	85.56	92.59	4.15	5.34	3,034,697	44.00	66.17	0.06
				NJL-7	--SEA/--SEA	46,XN	D5	MDA	28	0	Yes	abnormal		5,914,315	85.08	92.33	7.54	6.59	3,731,839	44.04	63.10	0.06
				NJL-8	--SEA/--SEA	46,XN	D5	MDA	27	0.0101	Yes	abnormal		6,092,261	86.69	91.83	4.17	7.14	4,064,626	43.48	66.72	0.06
				NJL-9	--SEA/αα	47, XX, +Xp(p22.2p11.21,~46Mb,×3,mos,~50%), -1q(q21.2q25.3,~39Mb,×1), -1q(q31.3q44,~52Mb,×1), -4q(q28.3q35.2,~55Mb,×1,mos,~40%), +5p(×3,mos,~60%), +5q(q11.1q15,~49Mb,×3), +14q(q11.1q24.3,~61Mb,×3,mos,~50%), +17(×3)	D6	MDA	28	0	Yes	Yes		5,859,209	85.23	92.95	5.63	6.72	3,813,891	43.91	65.09	0.09
				NJL-10	αWSα/αα	46,XN	D6	MDA	28	0.0101	Yes	Yes		4,738,263	85.46	92.76	4.50	5.51	3,129,471	44.09	66.05	0.08
4	35	--SEA/αα	--SEA/αα	LSL-1	αα/αα	46,XN	D5	MDA	20	0.0693	Yes	Yes	Biochemical pregnancy	3,881,785	99.55	99.07	3.32	7.01	3,355,374	37.64	86.44	0.11
				LSL-2	--SEA/αα	46,XN	D5	MDA	23	0.0804	Yes	Yes		3,448,936	99.41	98.99	3.28	6.21	2,966,396	38.02	86.01	0.11
				LSL-3	--SEA/--SEA	47, XN, -9q(×1,mos,~50%), +13(×3)	D5	MDA	22	0.05	Yes	Yes		3,781,316	99.46	98.84	3.20	6.80	3,251,725	37.46	85.99	0.11
				LSL-4	--SEA/αα	46, XN, -1q(q31.1q32.1,~18Mb,×1), -1q(q32.1q41,~11Mb,×1), -1q(q41q44,~30Mb,×1)	D5	MDA	24	0.0263	Yes	Yes		2,329,672	99.45	98.85	2.58	4.22	2,016,752	37.65	86.57	0.08
				LSL-5	--SEA/αα	46,XN	D5	MDA	25	0	Yes	abnormal		3,203,075	81.91	98.72	3.56	4.72	2,236,785	41.52	69.83	0.07
5				WMY-1	--SEA/αα	45, XN, -14(×1)	D5	MDA	32	0.0167	Yes	​The amplification of the external primers in the depleted region failed.		3,152,676	58	3,104,160	98.46	6.21	3,002,042	42.01	35.51	0.08
				WMY-2	--SEA/αα	46, XN	D5	MDA	32	0	Yes	Yes	ongoing pregnancy	2,121,406	81.47	91.43	5.16	4.22	1,302,324	45.34	61.39	0.09
				WMY-3	αα/αα	46, XN, -21q(q11.2q22.2,~27Mb,×1)	D5	MDA	32	0	Yes	Yes		3,190,549	82.13	91.50	3.92	3.53	2,000,846	45.33	62.71	0.09
				WMY-4	--SEA/αα	46, XN, +10(×3), -17(×1), -21q(q11.2q22.2,~27Mb,×1)	D5	MDA	32	0.0323	Yes	Yes		3,259,411	82.33	91.38	3.89	3.61	2,057,561	44.77	63.13	0.10
				WMY-5	--SEA/αα	45, XN, -16(×1)	D5	MDA	28	0	Yes	abnormal		2,241,862	80.72	91.49	5.05	2.40	1,359,497	44.98	60.64	0.09
				WMY-6	--SEA/αα	45, XX, -Xp(p22.33p21.3,~26Mb,×1), -4(×1)	D6	MDA	26	0	Yes	ADO		2,121,137	78.64	85.45	6.79	2.02	1,148,017	44.49	54.12	0.09
6	31	--SEA/αα	--SEA/ααWS	XX-1	--SEA/αα	46, XN	D5	MDA	39	0	Yes	Yes		3425065	99.34	99.08	3.25	6.73	2972300	38.45	86.78	0.09
				XX-2	--SEA/--SEA	46, XN, +14q(q24.3q32.33,~31Mb,×3)	D5	MDA	38	0	Yes	Yes		3071927	99.32	99.08	3.19	6.04	2673550	38.22	87.03	0.07
				XX-3	--SEA/--SEA	46, XN, +6q(q21q27,~56Mb,×3), +21(×3,mos,~33%)	D5	MDA	38	0	Yes	Yes		2628951	99.35	99.11	3.15	5.17	2288073	37.98	87.03	0.11
				XX-4	αWSα/αα	46, XN	D6	MDA	39	0	Yes	Yes	ongoing pregnancy	2888921	99.33	99.04	3.16	5.68	2510564	38.09	86.9	0.05
				XX-5	αWSα/αα	46, XN, -6q(q24.3q27,~24Mb,×1,mos,~42%)	D6	MDA	39	0	Yes	Yes		2990555	99.4	99.16	3.18	5.9	2609699	38.16	87.26	0.05
7	28	--SEA/αα	--SEA/αα	GXX-1	αα/αα	46, XN	D5	MDA	35	0	Yes	Yes		3,326,284	82.99	98.57	3.20	5.42	2,378,234	42.33	71.50	0.08
				GXX-2	αα/αα	46, XN, -18p(×1,mos,~50%), -18q(×1,mos,~50%)	D5	MDA	36	0.0212	Yes	Yes		3,397,526	82.85	98.50	3.30	5.51	2,417,915	42.16	71.17	0.09
				GXX-3	--SEA/αα	46, XN	D5	MDA	36	0.0302	Yes	​The amplification of the external primers in the depleted region failed.		3,629,641	82.65	98.47	3.38	5.87	2,579,630	41.63	71.07	0.06
				GXX-4	αα/αα	46, XN	D5	MDA	32	0.0312	Yes	Yes	implantation failure	4,014,265	82.64	98.52	3.57	6.48	2,840,700	42.12	70.77	0.07
				GXX-5	--SEA/αα	46, XN	D5	MDA	36	0.031	Yes	​The amplification of the external primers in the depleted region failed.		2,837,441	83.15	98.53	3.39	4.62	2,034,160	42.19	71.69	0.09
				GXX-6	--SEA/αα	46, XN	D5	MDA	37	0.0202	Yes	​The amplification of the external primers in the depleted region failed.		3,611,554	82.85	98.55	3.20	5.87	2,573,301	42.29	71.25	0.06
8	34	-α3.7/αα	--SEA/αα	QLH-1	αα/αα	46, XN	D5	MDA	33	0.0112	Yes	Yes	implantation failure	2725698	99.38	99.18	3.08	5.38	2377961	38.35	87.24	0.09
				QLH-2	--SEA/αα	46, XN, -15q(q13.1q15.1,~12Mb,×1,mos,~30%)	D5	MDA	33	0	Yes	Yes		2665431	99.43	99.22	3.01	5.27	2333498	38.16	87.55	0.07
9	39	--SEA/αα	-α4.2/αα	LY-1	--SEA/αα	46, XN	D5	MDA	33	0	Yes	Yes		3,620,397	99.31	98.73	3.32	7.07	3,131,302	38.37	86.49	0.09
				LY-2	αα/αα	46, XN, -17p(×1,mos,~46%)	D5	MDA	32	0	Yes	Yes		4,395,682	99.43	98.90	3.28	8.63	3,816,553	38.52	86.83	0.09
				LY-3	αα/αα	46, XN	D5	MDA	33	0.0305	Yes	Yes	successful delivery	3,894,657	99.34	98.81	3.29	7.63	3,371,107	38.54	86.56	0.07
				LY-4	--SEA/αα	45, XN, -6(×1,mos,~50%), -7p(×1,mos,~52%), -7q(q11.22q31.33,~54Mb,×1,mos,~56%), -22(×1)	D6	MDA	32	0.0202	Yes	Yes		5,050,301	99.38	98.91	3.41	9.89	4,377,428	38.48	86.68	0.11
				LY-5	-α4.2/αα	46, XN, +19(×3), -20(×1)	D6	MDA	33	0.0104	Yes	Yes		3,709,958	99.41	98.94	3.32	7.27	3,217,308	38.80	86.72	0.08
10	34	--SEA/αα	--SEA/αα	HCY-1	--SEA/--SEA	46, XN, +19p(×3,mos,~33%)	D5	MDA	21	0	Yes	Yes		2916019	99.1	99.32	3.29	5.73	2534569	38.33	86.92	0.12
				HCY-2	αα/αα	47, XN, +22(×3)	D5	MDA	22	0	Yes	Yes		2801431	99.15	99.33	3.25	5.51	2445460	38.19	87.29	0.1
				HCY-3	--SEA/αα	46, XN	D5	MDA	22	0.0089	Yes	Yes	ongoing pregnancy	2,110,772	98.94	98.59	2.76	4.12	1,824,806	38.75	86.45	0.09
				HCY-4	--SEA/αα	47, XN, +22(×3)	D5	MDA	23	0.0093	Yes	Yes		2,161,919	98.93	98.57	2.75	4.22	1,869,962	38.47	86.50	0.08
				HCY-5	--SEA/--SEA	46, XN	D5	MDA	22	0.0089	Yes	Yes		2,456,420	99.11	98.56	3.18	4.78	2,118,377	38.58	86.24	0.09
				HCY-6	--SEA/--SEA	46, XN,-7p(×1,mos,~53%), -7q(×1,mos,~56%)	D5	MDA	22	0.0089	Yes	Yes		2,562,200	99.02	98.57	2.91	5.00	2,216,181	38.72	86.50	0.11
				HCY-7	--SEA/--SEA	46, XN	D5	MDA	21	0.0095	Yes	Yes		2,624,860	99.06	98.62	2.92	5.12	2,268,564	38.85	86.43	0.10
11	21	--SEA/αα	--SEA/αα	WFM-1	--SEA/--SEA	46, XN, -9q(×1,mos,~55%)	D5	MDA	34	0	Yes	Yes		2587526	99.35	98.98	3.24	5.08	2249317	38.41	86.93	0.09
				WFM-2	--SEA/αα	46, XN, -12p(p13.33p12.3,~19Mb,×1)	D6	MDA	35	0	Yes	Yes		2566763	99.39	98.95	3.18	5.05	2231867	38.21	86.95	0.08
				WFM-3	αα/αα	46, XN, +7q(q21.11q21.11,~4Mb,×3), -8p(p11.23p11.21,~6Mb,×1)	D5	MDA	31	0	Yes	Yes		3270554	99.43	99	3.36	6.42	2843428	38.3	86.94	0.18
				WFM-4	--SEA/αα	46, XN	D5	MDA	33	0	Yes	Yes	Biochemical pregnancy	2764397	99.42	98.99	3.36	5.43	2401563	38.48	86.87	0.07
				WFM-5	αα/αα	46, XN, -3p(p21.31p21.31,~5Mb,×1), +15q(q15.1q21.1,~5Mb,×3)	D6	MDA	31	0	Yes	Yes		2454420	99.35	98.95	3.23	4.82	2131573	38.5	86.85	0.15
				WFM-6	--SEA/αα	46, XN	D6	MDA	35	0	Yes	Yes		2492509	99.39	98.99	3.27	4.9	2165060	38.34	86.86	0.07
				WFM-7	--SEA/αα	46, XN	D6	MDA	35	0	Yes	Yes		2437122	99.39	98.96	3.21	4.79	2122711	38.41	87.1	0.09
12	33	--SEA/αα	--SEA/αα	LRH-1	--SEA/αα	46, XN	D5	MDA	24	0	Yes	Yes	Biochemical pregnancy	4,251,740	53	3,928,006	92.39	6.54	2,893,595	38.75	98.06	0.07
				LRH-2	--SEA/αα	46, XN	D5	MDA	24	0	Yes	Yes		4,058,494	53	3,753,168	92.48	7.33	3,243,376	38.61	98.06	0.07
				LRH-3	--SEA/--SEA	46, XN	D6	MDA	24	0	Yes	Yes		3,673,864	53	3,430,396	93.37	7.89	3,483,731	38.67	98.06	0.07
				LRH-4	αα/αα	46, XN	D5	MDA	23	0.0096	Yes	Yes		2,713,927	99.10	98.94	3.23	5.31	2,346,319	38.17	86.45	0.06
				LRH-5	--SEA/αα	46, XN, +1q(q32.1q44,~45Mb,×3), -5q(q13.2q21.3,~36Mb,×1,mos,~54%), -5q(q21.3q22.3,~9Mb,×1), -5q(q23.1q35.3,~64Mb,×1,mos,~54%)	D5	MDA	23	0.0096	Yes	Yes		2,627,865	99.22	98.89	3.23	5.14	2,275,522	38.17	86.59	0.09
				LRH-6	αα/αα	46, XN	D6	MDA	23	0.0096	Yes	Yes		2,528,344	99.18	98.82	2.97	4.96	2,191,939	38.24	86.69	0.06
				LRH-7	--SEA/αα	47, XN, +22(×3)	D6	MDA	23	0.01	Yes	Yes		2,667,216	99.10	98.42	3.80	5.13	2,262,358	38.80	84.82	0.16
13	32	--SEA/αα	-α3.7/--SEA	ZLP-1	-α3.7/αα	46, XN	D5	MDA	48	0	Yes	Yes	successful delivery	2,986,655	98.96	98.99	3.41	5.84	2,593,042	38.16	86.82	0.08
				ZLP-2	-α3.7/--SEA	46, XN	D5	MDA	49	0	Yes	Yes		3,258,514	98.58	99.14	3.46	6.35	2,816,912	37.76	86.45	0.06
				ZLP-3	--SEA/--SEA	46, XN	D5	MDA	49	0	Yes	Yes		3,056,002	98.29	99.02	3.41	5.93	2,630,008	37.80	86.06	0.06
				ZLP-4	-α3.7/--SEA	46, XN	D5	MDA	49	0.011	Yes	Yes		3,015,031	98.28	99.10	3.46	5.85	2,595,511	38.00	86.09	0.07
				ZLP-5	-α3.7/--SEA	46, XN	D5	MDA	49	0	Yes	Yes		3,209,082	97.58	99.06	3.40	6.19	2,741,803	38.02	85.44	0.08
				ZLP-6	-α3.7/--SEA	46, XN, +1p(p31.3p31.1,~15Mb,×3,mos,~35%)	D6	MDA	49	0	Yes	Yes		2,987,570	97.67	99.04	3.34	5.77	2,555,388	38.07	85.53	0.07
				ZLP-7	--SEA/αα	46, XN, -15q(q11.2→q13.3,~10Mb,×1,mos,~35%)		MDA	49	0	Yes	Yes		3,094,732	98.61	99.18	3.31	6.05	2,679,512	38.17	86.58	0.11
14	29	--SEA/αα	--SEA/αα	YQL-1	--SEA/--SEA	46, XN	D5	MDA	46	0	Yes	Yes		2999317	99.27	99.27	3.31	5.9	2611715	38.28	87.08	0.08
				YQL-2	--SEA/--SEA	46, XN	D5	MDA	46	0.0096	Yes	Yes		3,167,516	99.43	99.09	3.41	6.22	2,752,635	38.15	86.90	0.09
				YQL-3	--SEA/--SEA	46, XN, -3p(p22.2p21.1,~15Mb,×1,mos,~30%)	D5	MDA	46	0.0096	Yes	Yes		3,070,956	99.38	99.12	3.49	6.02	2,666,706	38.15	86.84	0.08
				YQL-4	αα/αα	46, XN, +5p(×3,mos,~34%),+5q(×3,mos,~42%)	D5	MDA	46	0.0094	Yes	Yes		2,894,884	99.43	99.10	3.41	5.69	2,517,545	38.38	86.97	0.09
				YQL-5	αα/αα	46, XN, +19q(×3,mos,~43%)	D5	MDA	46	0.0096	Yes	Yes		2,346,859	99.45	99.13	3.26	4.62	2,042,699	37.74	87.04	0.09
				YQL-6	αα/αα	46, XN, +1p(×3,mos,~44%), +1q(×3,mos,~47%), -2p(pter→p25.1,~10Mb,×1,mos,~34%), +6p(×3,mos,~43%), +6q(×3,mos,~46%)	D5	MDA	46	0.01	Yes	Yes		2,796,967	99.38	99.12	3.33	5.50	2,432,446	38.28	86.97	0.08
15	32	--SEA/αα	--SEA/αα	HFP-1	--SEA/--SEA	46, XN	D5	MDA	28	0.0094	Yes	Yes		2799475	99.19	98.97	3.22	5.03	2404108	38.11	85.88	0.06
				HFP-2	--SEA/αα	46, XN	D5	MDA	27	0.0094	Yes	Yes		2873511	99.16	98.99	3.26	5.16	2464985	38.38	85.78	0.07
				HFP-3	αα/αα	46, XN	D5	MDA	27	0.01	Yes	Yes	ongoing pregnancy	2803948	99.21	99.04	3.27	5.04	2408086	38.15	85.88	0.09
				HFP-4	--SEA/αα	45, XN, -21(×1)	D5	MDA	27	0.009167	Yes	Yes		2529221	99.32	99.02	3.1	4.56	2176352	38.19	86.05	0.07
				HFP-5	αα/αα	46, XN, -5p(p15.33p15.2,~10Mb,×1,mos,~39%)	D5	MDA	26	0.009444	Yes	Yes		2660748	99.29	98.96	3.11	4.79	2288582	38.48	86.01	0.11
				HFP-6	αα/αα	46, XN, +12p(×3)	D5	MDA	28	0.009444	Yes	Yes		2800873	99.32	99.03	3.16	5.05	2408993	38.14	86.01	0.07
				HFP-7	--SEA/αα	46, XN	D6	MDA	27	0.009167	Yes	Yes		3049963	99.37	99.08	3.2	5.5	2628390	38.08	86.18	0.06
16	30	--SEA/αα	--SEA/αα	ZXD1-1	--SEA/αα	46, XN, +4p(p15.31p15.2,~5.8Mb,×3), +14q(q21.1q21.3,~9.0Mb,×3)	D5	MDA	13	0.00011	Yes	Yes		5860313	99.36	99.34	4.19	11.41	4,996,091	39.74	85.25	0.25
				ZXD1-2	--SEA/--SEA	46, XN	D5	MDA	16	0	Yes	Yes		4388597	99.47	99.43	3.58	8.63	3,796,215	38.83	86.5	0.11
				ZXD1-3	Detect abnormal	Detect abnormal	D5	MDA	/		WGA amplification failed								2,252,863	37.58		0.32
				ZXD1-4	Detect abnormal	Detect abnormal	D5	MDA	/		WGA amplification failed								4,075,520	39.22		0.35
				ZXD1-5	αα/αα	46, XN	D5	MDA	17	0.000918	Yes	Yes	successful delivery	4690775	99.45	99.41	3.31	9.28	4,077,819	39.21	86.93	0.08
				ZXD1-6	αα/αα	46, XN	D5	MDA	18	0.00099	Yes	Yes		3415305	99.44	99.42	3.17	6.76	2,966,350	38.77	86.85	0.06
				ZXD1-7	--SEA/--SEA	46, XN, -14q(q21.1q32.33,~65Mb,×1)	D5	MDA	18	0	Yes	Yes		4615289	99.43	99.39	3.08	9.14	4,009,924	39.05	86.88	0.06
				ZXD1-8	--SEA/--SEA	46, XN, +8p(×3)	D5	MDA	17	0	Yes	Yes		4169752	99.38	99.36	3.31	8.23	3,619,790	38.70	86.81	0.06
17	31	-α3.7/αα	--SEA/αα	FSY-1	--SEA/--SEA	46, XN	D5	MDA	22	0	Yes	Yes		2016273	65.57	97.08	1.99	2.37	1136258	41.71	56.35	0.09
				FSY-2	--SEA/--SEA	46, XN	D5	MDA	22	0.00021	Yes	Yes		2316473	65.49	96.31	2.07	2.69	1287283	42.19	55.57	0.1
				FSY-3	-α3.7/--SEA	46, XN	D5	MDA	25	%	Yes	Yes		2245927	63.78	97	2.14	2.55	1227032	42.17	54.63	0.09
				FSY-4	-α3.7/--SEA	46, XN	D5	MDA	22	%	Yes	Yes		1994501	65.15	97.02	2.03	2.32	1114573	41.93	55.88	0.1
				FSY-5	-α3.7/αα	46, XN, +2q(q31.1q37.3,~67Mb,×3)	D5	MDA	15	0.000111	Yes	Yes		2187849	67.85	96.85	2.11	2.65	1265026	42.02	57.82	0.14
				FSY-6	αα/αα	46, XN	D6	MDA	25	0	Yes	Yes	successful delivery	2199053	63.93	96.66	2.5	2.49	1196631	42.06	54.42	0.08
				FSY-7	-α3.7/--SEA	47, X, -X(×1), +8p(×5), +8q(×4), -10(×1), -11(×1), +12(×4), -14(×1), +19q(×3), +20(×3)	D6	MDA	23	0	Yes	Yes		2213235	56.97	95.8	2.18	2.22	1066252	42.4	48.18	0.14
18	33	--SEA/αα	--SEA/αα	LQE-1	--SEA/--SEA	46,XN	D5	MDA	35	0	Yes	Yes		4,392,280	78.76	98.69	3.00	6.27	3,012,753	42.39	68.59	0.13
				LQE-2	--SEA/--SEA	46,XN	D5	MDA	36	0	Yes	Yes		4,465,729	77.54	98.57	2.93	6.26	2,998,196	43.23	67.14	0.12
				LQE-3	--SEA/αα	46,XN	D5	MDA	36	0	Yes	Yes	successful delivery	4,851,086	79.27	98.79	3.04	6.96	3,335,413	42.88	68.76	0.10
				LQE-4	--SEA/αα	46,XN	D5	MDA	35	0	Yes	Yes		4,530,356	79.02	98.63	2.98	6.47	3,100,403	42.55	68.44	0.12
19	34	--SEA/αα	--SEA/αα	HJH-1	αα/αα	44, XN, -12(×1), -15(×1)	D5	MDA	36	0	Yes	Yes		3163275	99.23	98.9	3.17	6.2	2747609	38.03	86.86	0.09
				HJH-2	Detect abnormal	47, XN, +16(×3), -18(×1,mos,~40%)	D6	MDA	/	0.01	Yes	Yes		3085347	99.3	98.95	3.05	6.07	2686238	38.19	87.06	0.07
20	29	--SEA/αα	--SEA/αα	HLC-1	αα/αα	46,XN	D5	MDA	40	0.01	Yes	Yes	ongoing pregnancy	2468336	99.31	99.03	3.06	4.45	2127635	38.25	86.2	0.06
				HLC-2	--SEA/αα	46, XN, -4(×1,mos,~31%), -8(×1,mos,~40%), -18p(×1,mos,~41%), -18q(×1,mos,~34%)	D5	MDA	40	0.01	Yes	Yes		2775784	99.38	99.05	3.09	5.01	2390526	38.11	86.12	0.12
				HLC-3	αα/αα	46, XN, -1p(p36.32p21.1,~104Mb,×1,mos,~55%)	D5	MDA	40	0.01	Yes	Yes		2499670	99.25	99	3.12	4.5	2149444	38.16	85.99	0.08
				HLC-4	αα/αα	46, XN, -5q(q14.1q35.3,~102Mb,×1,mos,~46%)	D5	MDA	40	0.01	Yes	Yes		2892651	99.35	99.08	3.13	5.22	2491979	38.34	86.15	0.08
				HLC-5	--SEA/--SEA	46, XN, +3q(×3,mos,~30%)	D5	MDA	40	0.01	Yes	Yes		2734781	99.29	99.02	3.2	4.93	2353951	38.23	86.07	0.08
21	34	-α3.7/--SEA	--SEA/αα	DB-1	-α3.7/--SEA	46, XN, +10p(×4)	D5	MDA	22	0.01	Yes	Yes		3600484	99.16	99.19	2.97	7.09	3135798	38.59	87.09	0.1
				DB-2	Deletion of paternal HBA gene and carry maternal --SEA/αα mutation	46, XN, -16p(p13.3p12.1,~24Mb,×1), -16q(×1,mos,~32%)	D6	MDA	22	0.00949	Yes	Yes		3063541	99.23	99.23	2.85	6.04	2673834	38.03	87.28	0.07
22	26	--SEA/αα	--SEA/αα	MGY-1	αα/αα	46,XN	D5	MDA	41	0.00958	Yes	Yes	Biochemical pregnancy	3629582	97.65	99.25	3.28	7.01	3101307	38.68	85.45	0.07
				MGY-2	αα/αα	46,XN	D5	MDA	40	0.00937	Yes	Yes		3677385	98.8	99.22	3.24	7.19	3181215	38.69	86.51	0.1
23	32	--SEA/αα	--SEA/αα	SYZ-1	--SEA/αα	46, XN	D5	MDA	52	0	Yes	Yes	Biochemical pregnancy	3082865	99.11	98.25	3.04	6	2654068	38.79	86.09	0.07
				SYZ-2	--SEA/αα	46, XN	D5	MDA	53	0	Yes	Yes		2331183	98.95	98.18	2.5	4.55	2013905	38.14	86.39	0.07
				SYZ-3	--SEA/--SEA	46, XN	D5	MDA	52	0	Yes	Yes		3458584	99.17	98.29	3.2	6.72	2972811	38.34	85.95	0.05
				SYZ-4	αα/αα	46, XN, +18p(pterp11.31,~6Mb,×3)	D5	MDA	52	0	Yes	Yes		3102340	98.98	98.18	3.18	6.01	2662532	38.36	85.82	0.06
				SYZ-5	--SEA/--SEA	45, XN, -13q(q12.11q13.3,~20Mb,×1), -13q(q14.13q21.2,~16Mb,×1), -13q(q21.31q34,~48Mb,×1), -15(×1)	D6	MDA	53	0	Yes	Yes		2964782	98.91	98.06	3.07	5.74	2540410	38.49	85.69	0.08
				SYZ-6	--SEA/αα	46, XN, +5p(×3,mos,~35%)	D6	MDA	53	0	Yes	Yes		2124346	98.94	98.15	2.3	4.15	1838214	38.09	86.53	0.07
24	35	--SEA/αα	--SEA/αα	ZXH-1	--SEA/αα	46, XN	D5	MDA	33	0.0097	Yes	Yes	Biochemical pregnancy	2,447,113	99.23	98.93	3.14	4.80	2,122,669	38.31	86.74	0.07
				ZXH-2	Detect abnormal	47, XN, +16(×3)	D5	MDA	/		No	No		2,799,274	99.12	98.76	3.26	5.47	2,418,784	38.20	86.41	0.08
				ZXH-3	--SEA/αα	46, XN	D6	MDA	33	0.0097	Yes	Yes		2,664,403	99.14	98.93	3.19	5.22	2,311,048	38.25	86.74	0.09
				ZXH-4	--SEA/--SEA	46, XN, -19(×1,mos,~37%)	D6	MDA	33	0.01	Yes	Yes		2,664,931	99.06	98.77	3.22	5.21	2,301,583	38.06	86.37	0.06
				ZXH-5	αα/αα	46, XN, +7q(q21.2q33,~44Mb,×3,mos,~33%), -7q(q33q36.3,~23Mb,×1)	D6	MDA	33	0.0097	Yes	Yes		3,024,393	99.25	98.90	3.09	5.94	2,624,960	38.37	86.79	0.08
25	31	--SEA/αα	--SEA/αα	LYL-1	--SEA/αα	46, XN	D5	MDA	56	0.0095	Yes	Yes	ongoing pregnancy	2,560,217	98.91	97.77	2.77	4.95	2,196,515	38.39	85.79	0.07
				LYL-2	--SEA/αα	46, XN	D6	MDA	56	0.0098	Yes	Yes		2,301,036	98.90	97.84	2.74	4.46	1,977,785	38.48	85.95	0.08
				LYL-3	--SEA/--SEA	46, XN, +11q(q22.1q25,~35Mb,×3,mos,~46%)	D6	MDA	53	0.0091	Yes	Yes		3,010,903	99.02	97.93	2.77	5.85	2,592,066	37.83	86.09	0.07
				LYL-4	--SEA/αα	46, XN	D6	MDA	54	0.0092	Yes	Yes		2,225,035	99.03	97.93	2.52	4.33	1,921,530	38.11	86.36	0.06
26	24	--SEA/αα	--SEA/αα	LXQ1-1	αα/αα	46, XN	D6	MDA	36	0.0093	Yes	Yes	Biochemical pregnancy	3,367,126	99.18	98.23	3.26	6.55	2,898,284	38.29	86.08	0.06
				LXQ1-2	--SEA/αα	46, XN	D6	MDA	34	0.0093	Yes	Yes		2,226,303	99.17	98.31	2.84	4.35	1,927,568	38.21	86.58	0.07
				LXQ1-3	--SEA/--SEA	46, XN	D6	MDA	36	0.0093	Yes	Yes		2,804,650	99.16	98.31	3.03	5.47	2,425,700	37.98	86.49	0.08
27	32	--SEA/αα	--SEA/αα	PH1-1	--SEA/--SEA	46, XN, -2p(pterp21,~44Mb,×1,mos,~50%)	D5	MDA	45	0.0098	Yes	Yes		3,095,681	99.37	99.06	3.28	6.08	2,687,963	38.49	86.83	0.06
				PH1-2	αα/αα	46, XN	D5	MDA	45	0.0098	Yes	Yes	ongoing pregnancy	3,304,403	99.42	99.12	3.42	6.49	2,867,878	38.51	86.79	0.06
				PH1-3	--SEA/αα	46, XN	D5	MDA	45	0.0098	Yes	Yes		3,466,079	99.32	99.08	3.46	6.79	3,006,401	38.38	86.74	0.07
				PH1-4	--SEA/αα	46, XN	D5	MDA	44	0.0096	Yes	Yes		3,204,392	99.30	99.08	3.29	6.28	2,780,076	38.58	86.76	0.07
				PH1-5	Detect abnormal	46, XN, +7p(p21.2p15.2,~12Mb,×3,mos,~43%)	D5	MDA	/	0.0098	No	triploid		3,282,985	99.40	99.13	3.43	6.44	2,851,260	38.59	86.85	0.09
28	27	--SEA/αα	--SEA/αα	FPL1-1	αα/αα	46, XN, +2q(q24.1q24.3,~12Mb,×3,mos,~30%)	D5	MDA	32	0.0091	Yes	Yes		2,782,594	83.90	98.03	3.16	4.18	2,008,005	43.29	72.16	0.10
				FPL1-2	--SEA/αα	46, XN, +3p(p13p11.1,~18Mb,×3,mos,~34%)	D5	MDA	30	0.0086	Yes	​The amplification of the external primers in the depleted region failed.		2,986,676	84.20	98.07	3.12	4.51	2,165,743	43.20	72.51	0.08
				FPL1-3	--SEA/αα	46, XX, -Xq(q25q28,~34Mb,×1,mos,~51%)	D5	MDA	33	0.0088	Yes	​The amplification of the external primers in the depleted region failed.		3,129,815	84.02	98.11	3.22	4.71	2,262,919	43.01	72.30	0.07
				FPL1-4	--SEA/--SEA	46, XN	D5	MDA	35	0.0091	Yes	Yes		3,105,197	84.56	97.95	3.22	4.69	2,250,337	43.23	72.47	0.07
				FPL1-5	--SEA/αα	46, XN	D6	MDA	35	0.0095	Yes	​The amplification of the external primers in the depleted region failed.	ongoing pregnancy	2,898,399	84.29	98.03	3.17	4.37	2,098,541	43.20	72.40	0.08
				FPL1-6	--SEA/αα	46, XN	D6	MDA	34	0.0093	Yes	​The amplification of the external primers in the depleted region failed.		2,910,676	83.76	98.04	3.08	4.37	2,097,882	42.80	72.08	0.07
				FPL1-7	--SEA/αα	46, XN, -8p(pterp23.2,~7Mb,×1), +8p(p23.1p23.1,~4Mb,×3), +8p(p22p21.3,~7Mb,×4), +8p(p21.3p21.1,~9Mb,×5), +8p(p12p11.21,~14Mb,×4), +8q(×4), -22(×1,mos,~35%)	D6	MDA	33	0.0093	Yes	​The amplification of the external primers in the depleted region failed.		2,776,489	84.09	97.93	3.20	4.17	2,006,128	42.93	72.25	0.09
				FPL1-8	αα/αα	46, XN	D6	MDA	35	0.0093	Yes	Yes	Biochemical pregnancy	3,193,426	83.77	98.14	3.09	4.80	2,302,511	43.36	72.10	0.07
29	36	--SEA/αα	--SEA/αα	ZLK1-1	αα/αα	46, XN	D5	MDA	29	0.0095	Yes	Yes	ongoing pregnancy	3,429,162	99.23	98.76	2.90	6.72	2,974,953	38.59	86.75	0.08
				ZLK1-2	αα/αα	46, XN	D6	MDA	28	0.0097	Yes	Yes		3,874,624	99.14	98.63	2.94	7.56	3,349,926	38.51	86.46	0.06
				ZLK1-3	αα/αα	46, XN	D6	MDA	28	0.0092	Yes	Yes		4,301,119	99.25	98.74	3.16	8.40	3,712,656	38.58	86.32	0.06
30	31	--SEA/αα	--SEA/αα	LRN1-1	--SEA/--SEA	46, XN, +1q(q32.1q44,~44Mb,×3)	D5	MDA	35	0.0097	Yes	Yes		3,898,913	99.11	98.86	1.93	7.71	3,426,513	37.98	87.88	0.09
				LRN1-2	--SEA/--SEA	46, XN	D5	MDA	35	0.0097	Yes	Yes		3,915,034	99.04	98.89	2.11	7.72	3,431,570	37.98	87.65	0.11
				LRN1-3	--SEA/--SEA	45, XN, -21(×1)	D5	MDA	35	0.01	Yes	Yes		3,572,101	99.07	98.88	1.92	7.06	3,138,968	37.84	87.87	0.07
				LRN1-4	--SEA/--SEA	46, XN	D5	MDA	35	0.0097	Yes	Yes		4,042,961	99.09	98.90	1.90	8.00	3,552,198	37.99	87.86	0.07
				LRN1-5	αα/αα	46, XN	D6	MDA	35	0.01	Yes	Yes	Biochemical pregnancy	3,565,954	99.20	99.08	1.83	7.09	3,154,110	37.58	88.45	0.09
31	37	--SEA/αα	--SEA/αα	ZM1-1	--SEA/αα	46, XN, +19(×3,mos,~51%)	D5	MDA	42	0.01	Yes	Yes		2,275,850	98.91	98.57	2.57	4.08	1,952,971	37.98	85.81	0.08
				ZM1-2	αα/αα	46, XN	D5	MDA	41	0.0098	Yes	Yes	Biochemical pregnancy	2,342,374	98.94	98.57	2.64	4.20	2,013,303	37.86	85.95	0.06
				ZM1-3	--SEA/αα	46, XN, -17p(×1), -17q(×1,mos,~45%)	D6	MDA	41	0.0098	Yes	Yes		2,288,528	98.98	98.61	2.61	4.11	1,973,882	37.53	86.25	0.09
				ZM1-4	--SEA/--SEA	45, XN, -2(×1)	D6	MDA	42	0.01	Yes	Yes		2,314,302	98.95	98.58	2.63	4.14	1,985,966	37.99	85.81	0.09
32	37	--SEA/αα	--SEA/αα	ZZL-1	--SEA/αα	47, XN, +5(×3)		MDA	43	0.009245	Yes	Yes		2,842,727	99.42	93.36	2.81	3.99	2,268,942	38.48	79.82	0.07
				ZZL-2	αα/αα	47, XN, +7(×3)		MDA	43	0.009245	Yes	Yes		2,376,070	99.32	92.34	3.45	3.27	1,854,010	38.69	78.03	0.07
33	33	--SEA/αα	--SEA/αα	LYY-1	αα/αα	46, XN		MDA	22	0.008875	Yes	Yes		2,378,465	98.85	99.09	2.96	4.64	2,059,229	38.55	86.58	0.10
				LYY-2	--SEA/αα	46, XN		MDA	22	0.008875	Yes	Yes		2,141,786	98.73	99.04	2.84	4.18	1,850,353	39.01	86.39	0.09
				LYY-3	αα/αα	46, XN		MDA	23	0.008875	Yes	Yes		2,159,651	98.65	99.04	2.81	4.22	1,864,265	38.56	86.32	0.08
34	36	--SEA/αα	--SEA/αα	WX-1	αα/αα	46, XN, +3p(p13p12.2,~10Mb,×3,mos,~33%)		MDA	51	0.009831	Yes	Yes		2,975,196	99.59	98.38	0.54	4.52	2,582,146	39.79	86.79	0.08
				WX-2	--SEA/--SEA	46, XN		MDA	50	0.009661	Yes	Yes		2,796,425	99.64	98.44	0.48	4.25	2,430,634	39.76	86.92	0.07
				WX-3	--SEA/αα	46, XN, +6p(p22.1p21.1,~13Mb,×3,mos,~52%)		MDA	51	0.009661	Yes	Yes		3,714,057	99.66	98.51	0.57	5.64	3,215,018	41.02	86.56	0.12
				WX-4	--SEA/--SEA	46, XN		MDA	51	0.009661	Yes	Yes		2,887,791	99.66	98.49	0.49	4.40	2,513,112	40.03	87.03	0.11
				WX-5	αα/αα	46, XN, +11p(p13p13,~4Mb,×3)		MDA	50	0.009661	Yes	Yes		2,661,304	99.64	98.44	0.63	4.04	2,308,522	39.22	86.74	0.10
				WX-6	Detect abnormal	47, XN, +16(×3)		MDA	/	0.009661	Yes	Yes		2,405,477	99.61	98.45	0.43	3.66	2,093,927	39.50	87.05	0.05
35	39	--SEA/αα	--SEA/αα	XY-1	--SEA/αα	46, XN		MDA	43	0.009804	Yes	Yes		2,367,546	98.84	99.07	2.86	4.64	2,051,457	38.45	86.65	0.06
				XY-2	--SEA/--SEA	46, XN		MDA	43	0.009608	Yes	Yes		2,636,091	98.83	99.03	3.03	5.15	2,279,236	38.31	86.46	0.05
				XY-3	--SEA/--SEA	47, XN, -8p(×1,mos,~35%), -8q(q11.1q23.2,~65Mb,×1,mos,~39%), -8q(q23.2q24.21,~20Mb,×1,mos,~59%), -8q(q24.22q24.3,~10Mb,×1), +18(×3)		MDA	41	0.009412	Yes	Yes		2,107,970	98.82	99.04	2.86	4.12	1,826,787	38.21	86.66	0.08
				XY-4	Did not carry paternal mutation (Deletion of maternal chromosome 16)	44, XN, -16(×1), -18(×1)		MDA	43	0.009423	Yes	Yes		3,236,966	98.84	99.10	3.06	6.32	2,798,608	38.49	86.46	0.09
				XY-5	--SEA/--SEA	46, XN, +6p(×3,mos,~50%), +6q(q12q26,~96Mb,×3,mos,~57%)		MDA	43	0.01	Yes	Yes		3,898,873	99.67	96.18	2.88	5.64	3,204,008	38.96	82.18	0.07
				XY-6	Did not carry paternal mutation (Deletion of maternal chromosome 16)	43, X, -X(×1), -16(×1), -22(×1)		MDA	40	0	Yes	Yes		3,884,360	99.64	95.62	2.88	5.59	3,180,299	39.12	81.87	0.09
				XY-7	Did not carry paternal mutation (Deletion of maternal chromosome 16)	44, XN, -1p(p36.23p34.3,~33Mb,×1,mos,~48%), -1p(p34.2p32.1,~19Mb,×1,mos,~30%), -1p(p32.1p21.2,~43Mb,×1,mos,~50%), -16(×1), +18p(×3,mos,~53%), +18q(×3,mos,~67%), -22(×1)		MDA	38	0	Yes	Yes		3,211,515	99.66	96.41	2.47	4.68	2,666,094	38.72	83.02	0.10
36	26	--SEA/αα	--SEA/αα	LDY-1	Detect abnormal	46, XN, -2q(q11.2q14.3,~24Mb,×1,mos,~54%), +2q(q32.1q32.1,~4Mb,×4), +6p(p21.1p11.2,~16Mb,×3), -7q(q21.11q21.3,~17Mb,×1), -7q(q31.1q31.31,~10Mb,×1), +10q(×3,mos,~56%), -11q(q11q12.1,~5Mb,×1), +14q(q31.3q32.33,~19Mb,×3,mos,~61%), -16p(p13.3p12.3,~15Mb,×1,mos,~64%), -20q(q13.2q13.33,~10Mb,×1,mos,~65%)		MDA	/	0.007258	Abnormal	Yes		3,120,682	99.60	96.69	1.92	4.59	2,613,535	38.07	83.75	0.21
				LDY-2	--SEA/--SEA	46, XN, +14q(q13.1q22.1,~17Mb,×3,mos,~44%)		MDA	48	0.008871	Yes	Yes		2,985,640	99.66	97.40	2.26	4.41	2,497,770	38.43	83.66	0.09
				LDY-3	--SEA/αα	46, XX, +Xq(q11.1q21.31,~29Mb,×3,mos,~30%)		MDA	48	0.008548	Yes	Yes		3,104,016	99.64	97.21	2.42	4.57	2,596,521	38.18	83.65	0.08
				LDY-4	Detect abnormal	Detect abnormal		MDA	/		Abnormal	Yes		3,387,359	99.68	97.44	2.51	5.00	2,835,660	38.42	83.71	0.28
				LDY-5	--SEA/--SEA	46, XN		MDA	48	0.008648	Yes	Yes		3,035,369	99.60	96.52	2.26	4.44	2,521,489	38.08	83.07	0.10
				LDY-6	--SEA/αα	46, XN		MDA	48	0.008871	Yes	Yes		3,055,357	99.63	97.04	1.95	4.51	2,570,651	38.09	84.14	0.08
37	35	--SEA/αα	--SEA/αα	SMF-1	--SEA/αα	46,XN	D5	MALBAC	32	0%%	Yes	​The amplification of the external primers in the depleted region failed.	implantation failure	3,579,813	82.32	98.85	3.78	5.77	2,540,711	41.74	70.97	0.06
				SMF-4	--SEA/αα	47, XN, +22(×3)	D5	MALBAC	31	0.0294	Yes	Yes		2,850,793	84.68	99.00	3.59	4.74	2,081,254	41.48	73.01	0.07
				SMF-8	αα/αα	45, XN, -15(×1)	D5	MALBAC	31	0	Yes	Yes		2,851,264	82.72	98.94	3.60	4.64	2,043,681	41.52	71.68	0.07
				SMF-9	--SEA/αα	46,XY, -Yp(×0,mos,~40%), -21(×1,mos,~50%), +22(×3,mos,~60%)	D5	MALBAC	28	0	Yes	​The amplification of the external primers in the depleted region failed.		3,381,435	84.53	98.84	3.61	5.61	2,477,685	41.62	73.27	0.12
				SMF-10	αα/αα	45, XN, -19(×1)	D5	MALBAC	28	0	Yes	Yes		3,707,384	82.25	98.93	3.73	5.99	2,633,816	41.52	71.04	0.07
				SMF-11	--SEA/αα	46,XN	D6	MALBAC	32	0.0263	Yes	​The amplification of the external primers in the depleted region failed.	implantation failure	3,436,910	83.54	98.95	3.77	5.63	2,479,266	41.52	72.14	0.06
				SMF-12	--SEA/--SEA	46, XN,-4q(q13.1q35.2,~126Mb,×1)	D6	MALBAC	32	0	Yes	Yes		3,241,323	83.33	99.01	3.50	5.32	2,336,439	41.74	72.08	0.07
38	28	--SEA/αα	--SEA/αα	LQM-1	Detect abnormal	45,XN, +8(×3), -15(×1)	D6	MALBAC	/	0.0571	No	abnormal		3,030,328	87.04	7,776,148	97.57	4.80	2,112,436	42.30	-	0.26
				LQM-2	--SEA/--SEA	46,XN	D6	MALBAC	33	0.055	Yes	abnormal		2,201,924	88.55	7,877,760	97.35	3.53	1,555,943	42.52	-	0.09
				LQM-3	Detect abnormal	Detect abnormal	D6	MALBAC	/		WGA amplification failed	WGA amplification failed		2,613,712	80.48	94.89	10.46	3.64	1,603,676	43.86	61.36	2.30
				LQM-4	--SEA/--SEA	46,XN	D6	MALBAC	33	0.052	Yes	abnormal		2,931,005	87.57	7,410,644	91.75	4.62	2,021,295	42.27	-	0.07
39	41	--SEA/αα	--SEA/αα	LZM-1	--SEA/αα	46,XN,+2p(×3,mos,~50%),+2q(×3,mos,~50%),-20p(×1,mos,~50%),-20q(×1,mos,~50%)	D5	MALBAC	11	0	Yes	​The amplification of the external primers in the depleted region failed.		3,134,696	83.13	98.53	3.08	5.12	2,245,990	41.84	71.65	0.07
40	33	--SEA/αα	--SEA/αα	HLY-1	--SEA/αα	46, XN, -7q(q33q36.3,~21Mb,×1), -16p(p13.3p12.3,~16Mb,×1,mos,~38%)	D5	MALBAC	22	0.0491	Yes	Yes		3,743,783	85.22	92.85	5.59	4.26	2,439,493	45.02	65.16	0.09
41	37	--SEA/αα	--SEA/αα	GXY-1	αα/αα	46,XN	D5	MALBAC	43	0.0259	Yes	Yes	successful delivery	3,326,284	82.99	98.57	3.20	5.42	2,378,234	42.33	71.50	0.08
				GXY-2	αα/αα	46,XN	D5	MALBAC	43	0.0248	Yes	Yes		3,397,526	82.85	98.50	3.30	5.51	2,417,915	42.16	71.17	0.09
				GXY-3	--SEA/αα	46,XN	D6	MALBAC	43	0.0333	Yes	​The amplification of the external primers in the depleted region failed.		3,629,641	82.65	98.47	3.38	5.87	2,579,630	41.63	71.07	0.06
42	30	--SEA/αα	-α3.7/αα	WHY-1	-α3.7/αα	46, XN, -18p(×1,mos,~40%), -18q(×1,mos,~40%)	D5	MALBAC	30	0.0259	Yes	ADO		4,547,152	86.85	92.28	4.90	5.32	3,026,653	44.32	66.56	0.08
				WHY-2	-α3.7/αα	46, XN, +19q(q13.13q13.2,~4.5Mb,×3), -19q(q13.32q13.42,~9.2Mb,×1)	D5	MALBAC	30	0.1239	Yes	ADO		5,077,954	86.38	91.75	5.99	5.80	3,295,817	44.46	64.90	0.07
				WHY-3	αα/αα	46,XN	D5	MALBAC	30	0	Yes	​The amplification of the external primers in the depleted region failed.		6785991	85.94	93.27	4.31	7.99	4552099	43.71	67.08	0.07
				WHY-4	Detect abnormal	46, XN, +16p(×3,mos,~59%), +16q(×3)	D5	MALBAC	/	0	No	​The amplification of the external primers in the depleted region failed.		4547152	86.85	92.28	4.9	5.32	3026653	44.32	66.56	0.08
				WHY-5	-α3.7/αα	46, XN	D5	MALBAC	29	0	Yes	Yes		5077954	86.38	91.75	5.99	5.8	3295817	44.46	64.9	0.07
				WHY-6	αα/αα	46, XN	D6	MALBAC	32	0	Yes	Yes	successful delivery	4940749	86.56	93.27	5.31	5.8	3302575	44.67	66.84	0.06
43	29	--SEA/αα	--SEA/αα	WSY-1	--SEA/αα	46, XN	D5	MALBAC	35	0.0316	Yes	No		2,641,736	82.31	97.65	3.42	3.86	1,830,568	42.70	69.29	0.07
				WSY-2	αα/αα	46, XN	D5	MALBAC	34	0.0204	Yes	Yes	successful delivery	2,562,812	83.12	97.74	3.41	3.79	1,798,373	42.36	70.17	0.08
				WSY-3	αα/αα	47, XN, +4p(×3,mos,~50%), +4q(q13.3q21.21,~9Mb,×3),and multiple chromosomal abnormalities	D5	MALBAC	28	0.0532	Yes	Yes		3,291,231	84.59	97.90	3.70	4.95	2,346,854	42.13	71.31	0.18
				WSY-4	--SEA/αα	45, XN, -21(×1)	D5	MALBAC	34	0.0538	Yes	No		2,885,895	82.98	97.91	3.42	4.27	2,025,779	42.26	70.20	0.08
				WSY-5	--SEA/αα	46, XX, -Xp(p21.1p11.4,~7Mb,×1),and multiple chromosomal abnormalities	D5	MALBAC	28	0.1333	Yes	No		3,027,301	83.04	97.52	3.64	4.46	2,120,005	42.28	70.03	0.18
				WSY-6	Detect abnormal	45, XN, -16(×1)	D5	MALBAC	35	0.0114	Yes	Yes		2,952,544	83.40	98.00	3.39	4.40	2,085,913	42.22	70.65	0.07
44	43	--SEA/αα	--SEA/αα	LYL-1	--SEA/αα	47, XN, +21(×3)	D5	MALBAC	50	0.0108	Yes	Yes		3,484,169	84.53	91.31	4.28	3.93	2,263,128	44.61	64.95	0.09
				LYL-2	--SEA/αα	46, XY, +Xq(q13.1q21.1,~7.0Mb,×2), and multiple chromosomal abnormalities	D5	MALBAC	41	0.0104	Yes	​The amplification of the external primers in the depleted region failed.		4,034,577	86.26	89.66	2.96	4.64	2,666,799	44.00	66.10	0.17
				LYL-3	--SEA/--SEA	47, XN, +17p(×3,mos,~66%), +17q(×3), and multiple chromosomal abnormalities	D6	MALBAC	50	0	Yes	Yes		3,427,845	84.05	90.43	3.10	3.86	2,215,936	44.61	64.65	0.07
				LYL-4	--SEA/αα	43, XN, -8(×1,mos,~32%), -13(×1), -16p(p13.3p13.13,~7Mb,×1), -16p(p13.13p12.3,~10Mb,×1), -16p(p12.2p12.1,~6Mb,×1), -16q(×1), -18(×1), -22(×1)	D5	MALBAC	36	0.0212	Yes	Yes		2267005	88.99	94.33	4.55	2.79	1601907	44.72	70.66	0.09
				LYL-5	Deletion of paternal chromosome 16	45, XN, -14(×1), -17p(×1), -17q(q11.2q12,~8Mb,×1), -17q(q12q21.32,~13Mb,×1,mos,~62%), -17q(q21.33q25.3,~32Mb,×1)	D5	MALBAC	50	0	Yes	Yes		3502999	88.77	94.54	4.85	4.29	2467506	44.56	70.44	0.09
				LYL-6	--SEA/αα	47, XN, -4(×1), +9(×3), +16p(×3,mos,~51%), +16q(×3), +17(×3)	D6	MALBAC	/	0	No	No		2467831	88.8	92.36	4.99	2.95	1691383	44.61	68.54	0.09
				LYL-7	Detect abnormal	45, XN, -22(×1)	D6	MALBAC	44	0	Yes	Yes		2600219	89.09	93.75	5.37	3.15	1813908	44.18	69.76	0.07
				LYL-8	--SEA/αα	46, XN, +16p(×3,mos,~68%), +16q(×3), -20(×1), +21(×3)	D6	MALBAC	/	0	No	No		3510913	88.66	93.01	4.08	4.25	2449245	44.16	69.76	0.12
45	28	-α4.2/αα	--SEA/αα	LSY-1	-α4.2/--SEA	46,XN	D5	MALBAC	17	0.0421	Yes	ADO		4,232,665	85.26	91.29	3.67	4.86	2,764,230	43.55	65.31	0.09
				LSY-2	--SEA/αα	46,XN	D5	MALBAC	18	0	Yes	ADO		6,575,169	85.36	91.94	7.82	7.29	4,115,144	43.79	62.59	0.05
				LSY-3	--SEA/αα	46,XN	D5	MALBAC	18	0.0104	Yes	ADO		5,228,366	84.41	91.65	4.49	5.92	3,342,892	44.26	63.94	0.06
				LSY-4	-α4.2/αα	46,XN	D5	MALBAC	17	0.0202	Yes	No		5,303,888	84.03	92.36	4.86	6.00	3,396,691	44.15	64.04	0.06
				LSY-5	αα/αα	46,XN	D5	MALBAC	15	0.0833	Yes	No	successful delivery	4,134,557	84.79	91.39	4.12	4.70	2,686,722	43.15	64.98	0.09
46	40	--SEA/αα	--SEA/αα	WYH-1	--SEA/--SEA	47, XN, +22(×3)	D5	MALBAC	37	0	Yes	Yes		3084756	99.08	99.24	3.24	6.06	2679125	38.1	86.85	0.08
				WYH-2	--SEA/--SEA	46, XN, +4q(q25q35.2,~77Mb,×3)	D5	MALBAC	37	0	Yes	Yes		2933591	99.08	99.18	3.17	5.76	2549357	38.03	86.9	0.08
				WYH-3	--SEA/αα	44, XN, -17p(p13.3p13.1,~8Mb,×1), -17p(p13.1p11.2,~11Mb,×1), -17q(q11.2q21.32,~22Mb,×1,mos,~68%), -17q(q21.33q25.2,~27Mb,×1), -21(×1),-22(×1)	D6	MALBAC	35	0	Yes	Yes		3001814	99.24	99.28	3.25	5.91	2618026	38.22	87.21	0.09
47	27	--SEA/αα	--SEA/αα	LXJ-1	--SEA/αα	46,XN	D5	MALBAC	31	0.0086	Yes	​The amplification of the external primers in the depleted region failed.	ongoing pregnancy	2489281	87.77	92.23	5.98	2.91	1667729	43.85	67	0.12
				LXJ-2	--SEA/αα	46,XN	D5	MALBAC	31	0.0086	Yes	​The amplification of the external primers in the depleted region failed.		2747806	88.62	93.24	4.48	3.33	1910109	44.34	69.51	0.1
48	35	--SEA/αα	--SEA/αα	FXP-1	--SEA/αα	46, XN		MALBAC	19	0	Yes	Yes		7,029,544	91.02	80.22	6.23	6.12	5132973	54	72.46	0.08
				FXP-3	αα/αα	46, XN		MALBAC	14	0.133	Yes	Yes		5,682,380	91.11	79.88	4.51	5.37	3746961	53	65.94	0.11
				FXP-4	--SEA/--SEA	46, XN, +5p(×3,mos,~50%),+5q(q11.1q34,~118Mb,×3,mos,~50%),+5q(q34q35.3,~12Mb,×3), +6p(×3,mos,~40%),+15(×3,mos,~60%), -17p(×1,mos,~50%),-17q(q11.2q24.3,~44Mb,×1,mos,~60%), -18p(×1,mos,~60%),-18q(×1,mos,~60%), +20p(×3,mos,~50%)		MALBAC	16	0	Yes	Yes		6,403,674	90.68	94.26	6.01	3.25	4083622	53	63.77	0.11
49	27	--SEA/αα	--SEA/αα	ZS_1	--SEA/αα	46, XN		MALBAC	23	0	Yes	​The amplification of the external primers in the depleted region failed.		3,711,842	83.44	91.25	3.87	4.15	2,386,843	44.99	64.30	0.08
				ZS_2	αα/αα	47, XN, +1(×3)		MALBAC	18	0.0016	Yes	Yes		3,229,526	83.14	91.42	4.39	3.59	2,064,803	44.72	63.94	0.08
				ZS_3	αα/αα	45, X, -X(×1)		MALBAC	24	0	Yes	Yes		4,242,469	83.56	91.91	3.53	4.81	2,763,567	44.96	65.14	0.09
				ZS_4	--SEA/αα	46, XN		MALBAC	24	0	Yes	​The amplification of the external primers in the depleted region failed.		3,627,808	82.81	89.75	3.86	3.96	2,275,946	44.56	62.74	0.08
				ZS_5	αα/αα	46, XN		MALBAC	20	0.0012	Yes	Yes	ongoing pregnancy	3,413,820	83.39	90.22	3.75	3.78	2,178,429	44.44	63.81	0.10
				ZS_6	--SEA/αα	44, XN, -5(×1), -6(×1)		MALBAC	20	0.0004	Yes	​The amplification of the external primers in the depleted region failed.		3,928,181	84.51	92.04	3.14	4.53	2,603,920	43.99	66.29	0.10
				ZS_7	--SEA/αα	45, XN, +1(×3,mos,~50%), +3(×3,mos,~50%), +6(×3,mos,~40%), +8p(×3,mos,~46%), +8q(×3,mos,~43%), +10p(×3,mos,~40%), +10q(×3,mos,~54%), +11p(×3,mos,~57%), +12p(×3,mos,~40%), +12q(×3,mos,~45%), +13q(q12.11→q22.3,~59Mb,×3,mos,~38%), +13q(q33.3→qter,~4.9Mb,×3), -16p(p13.3→p11.2,~26Mb,×1,mos,~31%), -18(×1), -21(×1,mos,~30%)		MALBAC	16	0.0004	Yes	​The amplification of the external primers in the depleted region failed.		4,022,205	84.89	91.47	2.96	4.64	2,676,939	44.10	66.55	0.11
50	34	--SEA/αα	--SEA/αα	LXZ-1	--SEA/αα	46, XN	MALBAC	MALBAC	33	0.0476	Yes	​The amplification of the external primers in the depleted region failed.		3,529,277	81.66	98.46	3.47	5.62	2,486,568	42.96	70.46	0.07
				LXZ-2	αα/αα	46, XN	MALBAC	MALBAC	30	0.0952	Yes	Yes	ongoing pregnancy	3,620,466	82.54	98.60	3.37	5.85	2,587,354	42.71	71.46	0.10
				LXZ-3	--SEA/αα	46, XN	MALBAC	MALBAC	35	0	Yes	​The amplification of the external primers in the depleted region failed.		3,752,029	81.12	98.41	3.27	5.95	2,618,399	42.65	69.79	0.06
				LXZ-4	--SEA/αα	46, XN	MALBAC	MALBAC	35	0	Yes	Yes		3,942,061	81.58	98.59	3.32	6.29	2,780,626	42.99	70.54	0.06
				LXZ-5	--SEA/αα	46, XN, -2p(pterp24.1,~24Mb,×1,mos,~38%), -2q(q11.1q22.1,~42Mb,×1,mos,~30%), -2q(q33.2q37.3,~39Mb,×1,mos,~33%)	MALBAC	MALBAC	35	0	Yes	Yes		3,836,736	81.52	98.70	3.34	6.13	2,708,023	43.07	70.58	0.07
				LXZ-6	--SEA/--SEA	45, XN, -8(×1), +12p(×3,mos,~40%), +12q(q11q15,~34Mb,×3,mos,~42%), -12q(q23.3q24.31,~18Mb,×1,mos,~30%), -18q(×1,mos,~31%)	MALBAC	MALBAC	30	0.0952	Yes	Yes		3,242,000	82.32	98.67	3.39	5.23	2,304,004	42.78	71.07	0.10
51	31	--SEA/αα	--SEA/αα	LXH-1	αα/αα	46, XN	D5	MALBAC	24	0.1429	Yes	Yes	ongoing pregnancy	3,714,228	82.75	98.04	3.30	5.99	2,648,449	41.90	71.31	0.09
				LXH-2	--SEA/αα	46, XN	D5	MALBAC	23	0.0476	Yes	​The amplification of the external primers in the depleted region failed.		3,948,469	84.48	98.03	3.34	6.49	2,864,610	41.81	72.55	0.07
				LXH-3	--SEA/--SEA	46, XN	D5	MALBAC	28	0	Yes	Yes		3,730,703	81.75	98.05	3.27	5.94	2,616,184	41.80	70.13	0.07
				LXH-4	αα/αα	46, XN, -15q(q15.1q26.3,~60Mb,×1,mos,~59%)	D5	MALBAC	27	0.0476	Yes	Yes		3,001,677	81.63	98.16	3.05	4.79	2,114,122	42.08	70.43	0.06
52	33	-α3.7/αα	--SEA/αα	HXL-1	αα/αα	46, XN	D5	MALBAC	26	0	Yes	Yes	successful delivery	4,282,957	80.61	98.72	3.19	6.77	2,992,356	43.18	69.87	0.06
				HXL-2	--SEA/αα	46, XN, -19p(×1,mos,~35%)	D5	MALBAC	20	0.0018	Yes	​The amplification of the external primers in the depleted region failed.		3,107,038	82.03	98.11	3.93	4.93	2,181,424	43.77	70.21	0.11
				HXL-3	--SEA/αα	46, XN	D5	MALBAC	26	0	Yes	Yes		3,368,749	80.44	98.87	3.21	5.33	2,353,295	43.20	69.86	0.06
				HXL-4	αα/αα	46, XN	D5	MALBAC	23	0.0018	Yes	​The amplification of the external primers in the depleted region failed.		3,938,510	81.30	98.81	3.44	6.28	2,773,362	42.88	70.42	0.06
				HXL-5	αα/αα	46, XY, +Xp(p22.33p21.3,~23Mb,×2,mos,~34%), +Xp(p21.3p11.21,~32Mb,×2,mos,~46%), +Xq(×2,mos,~43%)	D5	MALBAC	20	0.0009	Yes	Yes		3,143,959	81.31	98.81	3.12	5.03	2,223,573	42.93	70.73	0.06
				HXL-6	-α3.7/--SEA	46, XN, +1p(p34.3→p32.3,~18Mb,×3,mos,~40%), +2q(q14.2→q21.1,~13Mb,×3,mos,~38%), +3q(q13.33→q22.2,~15Mb,×3,mos,~47%), -8q(q13.1→q21.11,~10Mb,×1,mos,~31%), -10p(×1,mos,~30%), -12q(q23.3→q24.33,~28Mb,×1,mos,~32%), -16p(p13.3→p12.1,~24Mb,×1,mos,~35%), -20p(p13→p11.23,~17Mb,×1,mos,~32%)	D6	MALBAC	22	0.0009	Yes	​The amplification of the external primers in the depleted region failed.		3,472,512	81.93	98.78	3.22	5.59	2,471,828	43.22	71.18	0.10

## Sheet: Sheet7
组别	ADO
1	0	0
1	0.0476	4.76
1	0	0
1	0	0
1	0.0196	1.96
1	0.102	10.2
1	0.03	3
1	0.0632	6.32
1	0.0417	4.17
1	0.0408	4.08
1	0	0
1	0.0101	1.01
1	0	0
1	0.0101	1.01
1	0.0693	6.93
1	0.0804	8.04
1	0.05	5
1	0.0263	2.63
1	0	0
1	0.0167	1.67
1	0	0
1	0	0
1	0.0323	3.23
1	0	0
1	0	0
1	0	0
1	0	0
1	0	0
1	0	0
1	0	0
1	0	0
1	0.0212	2.12
1	0.0302	3.02
1	0.0312	3.12
1	0.031	3.1
1	0.0202	2.02
1	0.0112	1.12
1	0	0
1	0	0
1	0	0
1	0.0305	3.05
1	0.0202	2.02
1	0.0104	1.04
1	0	0
1	0	0
1	0.0089	0.89
1	0.0093	0.93
1	0.0089	0.89
1	0.0089	0.89
1	0.0095	0.95
1	0	0
1	0	0
1	0	0
1	0	0
1	0	0
1	0	0
1	0	0
1	0	0
1	0	0
1	0	0
1	0.0096	0.96
1	0.0096	0.96
1	0.0096	0.96
1	0.01	1
1	0	0
1	0	0
1	0	0
1	0.011	1.1
1	0	0
1	0	0
1	0	0
1	0	0
1	0.0096	0.96
1	0.0096	0.96
1	0.0094	0.94
1	0.0096	0.96
1	0.01	1
1	0.0094	0.94
1	0.0094	0.94
1	0.01	1
1	0.009167	0.92
1	0.009444	0.94
1	0.009444	0.94
1	0.009167	0.92
1	0.00011	0.01
1	0	0
1	0.000918	0
1	0.00099	0
1	0	0
1	0	0
1	0	0
1	0.00021	0
1	%	0
1	%	0
1	0.000111	0
1	0	0
1	0	0
1	0	0
1	0	0
1	0	0
1	0	0
1	0	0
1	0.01	1
1	0.01	1
1	0.01	1
1	0.01	1
1	0.01	1
1	0.01	1
1	0.01	1
1	0.00949	1
1	0.00958	1
1	0.00937	0.94
1	0	0
1	0	0
1	0	0
1	0	0
1	0	0
1	0	0
1	0.0097	1
1	0.0097
1	0.01	0.97
1	0.0097	0.01
1	0.0095	0.97
1	0.0098	1
1	0.0091	0.98
1	0.0092	0.91
1	0.0093	0.92
1	0.0093	0.93
1	0.0093	0.93
1	0.0098	0.93
1	0.0098	0.98
1	0.0098	0.98
1	0.0096	0.98
1	0.0098	0.96
1	0.0091	0.98
1	0.0086	0.91
1	0.0088	0.86
1	0.0091	0.88
1	0.0095	0.91
1	0.0093	0.95
1	0.0093	0.93
1	0.0093	0.93
1	0.0095	0.93
1	0.0097	0.95
1	0.0092	0.97
1	0.0097	0.92
1	0.0097	0.97
1	0.01	0.97
1	0.0097	1
1	0.01	0.97
1	0.01	1
1	0.0098	1
1	0.0098	1
1	0.01	1
1	0.009245	1
1	0.009245	0.92
1	0.008875	1
1	0.008875	0.89
1	0.008875	0.89
1	0.009831	0.89
1	0.009661	0.98
1	0.009661	0.97
1	0.009661	0.97
1	0.009661	0.97
1	0.009661	0.97
1	0.009804	0.97
1	0.009608	0.98
1	0.009412	0.96
1	0.009423	0.94
1	0.01	0.94
1	0	1
1	0	0
1	0.007258	0
1	0.008871	1
1	0.008548	1
1	0.008648	0.85
1	0.008871
2	0%%	0.86
2	0.0294	0
2	0	0
2	0	2.94
2	0	0
2	0.0263	0
2	0	0
2	0.0571	2.63
2	0.055	0
2	0.052	5.71
2	0	5.5
2	0.0491
2	0.0259	5.2
2	0.0248	0
2	0.0333	4.91
2	0.0259	2.59
2	0.1239	2.48
2	0	3.33
2	0	2.59
2	0	12.39
2	0	0
2	0.0316	0
2	0.0204	0
2	0.0532	0
2	0.0538	3.16
2	0.1333	2.04
2	0.0114	5.32
2	0.0108	5.38
2	0.0104	13.33
2	0	1.14
2	0.0212	1.08
2	0	1.04
2	0	0
2	0	2.12
2	0	0
2	0.0421	0
2	0	0
2	0.0104	0
2	0.0202	4.21
2	0.0833	0
2	0	1.04
2	0	2.02
2	0	8.33
2	0.0086	0
2	0.86	0
2	0	0
2	0.133	0.86
2	0	0.86
2	0	0
2	0.0016	0.133
2	0	0
2	0	0
2	0.0012	0.16
2	0.0004	0
2	0.0004	0
2	0.0476	0.12
2	0.0952	0.04
2	0	0.04
2	0	4.76
2	0	9.52
2	0.0952	0
2	0.1429	0
2	0.0476	0
2	0	9.52
2	0.0476	14.29
2	0	4.76
2	0.0018	0
2	0	4.76
2	0.0018	0
2	0.0009	0.18
2	0.0009	0
		0.18
		0.09
		0.09
